# Supplementary material for: Correlation Between Hyperlipidemia-Related Diseases and Thorax/Thigh Circumference Ratio Along with Body Condition Score in Dogs Focusing on Molecular Mechanism: A Pilot Study and Literature Review
Source: Life (Basel). 2024 Nov 7;14(11):1441. doi: 10.3390/life14111441 (PMC11595692; doi:10.3390/life14111441)
Supplement: Supplementary file 1 [file life-14-01441-s001.zip]

Archive with 1 entries (1 files):
- life-3277807-supplementary.pdf
